# Supplementary material for: Central Serous Chorioretinopathy by Autofluorescence, Enface and SLO–Retromode Imaging
Source: Life (Basel). 2023 Jun 17;13(6):1407. doi: 10.3390/life13061407 (PMC10304114; doi:10.3390/life13061407)
Supplement: Supplementary file 1 [file life-13-01407-s001.zip]

Archive with 1 entries (1 files):
- life-2367555-supplementary.pdf
